# Supplementary material for: A prospective randomized clinical trial to assess antibiotic pocket irrigation on tissue expander breast reconstruction
Source: Microbiol Spectr. 2023 Sep 27;11(5):e01430-23. doi: 10.1128/spectrum.01430-23 (PMC10581127; doi:10.1128/spectrum.01430-23)
Supplement: File S1 — Patient sample information including sample type, collection time point, antibiotic exposure, cancer status, microbial culture results, and sequencing. [file spectrum.01430-23-s0001.xlsx]

## Sheet: File S1
File S1. Patient sample information including sample type, collection time point, antibiotic exposure, cancer status, microbial culture results, and sequencing.
FileName	Patient	Surgery	SampleSide	Material	Weights_extraction_grams	MicrobialGrowthFromSamples	MicrobeCultured	ExtractionBatch	PCRPlate	SequencingPool	ngConcentration	Exclude	Passed_QC	ABX	CancerSide	CancerSideSample	Reason_for_exclusion
1_S1_L001_.assembled_dehost.fasta	1	Surgery 2	Left	Breast	0.209	No	NA	1	1	1	23		Yes	Yes	Right	No
2_S2_L001_.assembled_dehost.fasta	1	Surgery 2	Left	Skin	0.188	No	NA	1	1	1	10.3		Yes	Yes	Right	No
3_S3_L001_.assembled_dehost.fasta	1	Surgery 2	Left	Capsule	0.195	No	NA	1	1	1	20.1		Yes	Yes	Right	No
4_S4_L001_.assembled_dehost.fasta	1	Surgery 2	Left	TE	0.188	No	NA	1	1	1	0.6		Yes	Yes	Right	No
5_S5_L001_.assembled_dehost.fasta	1	Surgery 2	Left	ADM	0.183	No	NA	1	1	1	5.8		Yes	Yes	Right	No
6_S6_L001_.assembled_dehost.fasta	1	Surgery 2	Right	Breast	0.167	No	NA	1	1	1	41.5		Yes	Yes	Right	Yes
7_S7_L001_.assembled_dehost.fasta	1	Surgery 2	Right	Skin	0.174	No	NA	1	1	1	13.4		Yes	Yes	Right	Yes
8_S8_L001_.assembled_dehost.fasta	1	Surgery 2	Right	Capsule	0.207	Yes	Staphylococcus epidermidis	1	1	1	54.8		Yes	Yes	Right	Yes
9_S9_L001_.assembled_dehost.fasta	1	Surgery 2	Right	TE	0.186	No	NA	1	1	1	14.6		Yes	Yes	Right	Yes
10_S10_L001_.assembled_dehost.fasta	1	Surgery 2	Right	ADM	0.209	No	NA	1	1	1	24.4		Yes	Yes	Right	Yes
11_S11_L001_.assembled_dehost.fasta	1	Surgery 1	Left	Breast	0.19	NA	NA	1	1	1	43		Yes	Yes	Right	No
12_S12_L001_.assembled_dehost.fasta	1	Surgery 1	Left	Skin	0.187	NA	NA	1	1	1	6.3		Yes	Yes	Right	No
13_S13_L001_.assembled_dehost.fasta	1	Surgery 1	Right	Breast	0.194	NA	NA	1	1	1	36		Yes	Yes	Right	Yes
14_S14_L001_.assembled_dehost.fasta	1	Surgery 1	Right	Skin	0.184	NA	NA	1	1	1	13.2		Yes	Yes	Right	Yes
NEPS_351_S82_L001.assembled_dehost.fasta	1	NA	Left	Drain	0.198	No	NA	8	5	3	0.7		No	Yes	Right	No
NEPS_352_S83_L001.assembled_dehost.fasta	1	NA	Right	Drain	0.198	Yes	Ralstonia spp.; Staphylococcus epidermidis	8	5	3	0.7		No	Yes	Right	Yes
NEPS_15_S1_L001.assembled_dehost.fasta	2	Surgery 2	Left	Breast	0.196	No	NA	1	1	1	11.9		Yes	Yes	Left	Yes
NEPS_16_S2_L001.assembled_dehost.fasta	2	Surgery 2	Left	Skin	0.209	No	NA	1	1	1	8		Yes	Yes	Left	Yes
17_S17_L001_.assembled_dehost.fasta	2	Surgery 2	Left	Capsule	0.182	No	NA	1	1	1	6.9		Yes	Yes	Left	Yes
18_S18_L001_.assembled_dehost.fasta	2	Surgery 2	Left	TE	0.195	No	NA	1	1	1	4.6		Yes	Yes	Left	Yes
19_S19_L001_.assembled_dehost.fasta	2	Surgery 2	Left	ADM	0.191	No	NA	1	1	1	27		Yes	Yes	Left	Yes
20_S20_L001_.assembled_dehost.fasta	2	Surgery 2	Right	Breast	0.18	No	NA	1	1	1	17.5		Yes	Yes	Left	No
21_S21_L001_.assembled_dehost.fasta	2	Surgery 2	Right	Skin	0.178	No	NA	1	1	1	27.8		Yes	Yes	Left	No
22_S22_L001_.assembled_dehost.fasta	2	Surgery 2	Right	Capsule	0.18	Yes	Staphylococcus epidermidis	1	1	1	35		Yes	Yes	Left	No
23_S23_L001_.assembled_dehost.fasta	2	Surgery 2	Right	TE	0.186	No	NA	1	1	1	5.6		Yes	Yes	Left	No
24_S24_L001_.assembled_dehost.fasta	2	Surgery 2	Right	ADM	0.203	No	NA	1	1	1	32.9		Yes	Yes	Left	No
25_S25_L001_.assembled_dehost.fasta	2	Surgery 1	Left	Breast	0.202	NA	NA	1	1	1	11.2		Yes	Yes	Left	Yes
26_S26_L001_.assembled_dehost.fasta	2	Surgery 1	Left	Skin	0.187	NA	NA	1	1	1	7.5		Yes	Yes	Left	Yes
27_S27_L001_.assembled_dehost.fasta	2	Surgery 1	Right	Breast	0.201	NA	NA	1	1	1	19.4		Yes	Yes	Left	No
28_S28_L001_.assembled_dehost.fasta	2	Surgery 1	Right	Skin	0.184	NA	NA	1	1	1	2.8		Yes	Yes	Left	No
NEPS_353_S84_L001.assembled_dehost.fasta	2	NA	Left	Drain	0.207	Yes	Staphylococcus spp.	8	5	3	17.3		No	Yes	Left	Yes
NEPS_354_S85_L001.assembled_dehost.fasta	2	NA	Right	Drain	0.205	No	NA	8	5	3	1.4		No	Yes	Left	No
29_S29_L001_.assembled_dehost.fasta	3	Surgery 2	Left	Breast	0.201	No	NA	1	1	1	30.9		Yes	No	Left	Yes
30_S30_L001_.assembled_dehost.fasta	3	Surgery 2	Left	Skin	0.184	No	NA	1	1	1	14.1		Yes	No	Left	Yes
31_S31_L001_.assembled_dehost.fasta	3	Surgery 2	Left	Capsule	0.171	No	NA	1	1	1	20.4		Yes	No	Left	Yes
32_S32_L001_.assembled_dehost.fasta	3	Surgery 2	Left	TE	0.173	No	NA	1	1	1	1.4		Yes	No	Left	Yes
33_S33_L001_.assembled_dehost.fasta	3	Surgery 2	Left	ADM	0.149	No	NA	1	1	1	13.5		Yes	No	Left	Yes
34_S34_L001_.assembled_dehost.fasta	3	Surgery 2	Right	Breast	0.196	No	NA	1	1	1	22.4		Yes	No	Left	No
35_S35_L001_.assembled_dehost.fasta	3	Surgery 2	Right	Skin	0.184	No	NA	1	1	1	24.1		Yes	No	Left	No
36_S36_L001_.assembled_dehost.fasta	3	Surgery 2	Right	Capsule	0.205	No	NA	1	1	1	26.9		Yes	No	Left	No
NEPS_37_S3_L001.assembled_dehost.fasta	3	Surgery 2	Right	TE	0.159	No	NA	1	1	1	8.5		Yes	No	Left	No
38_S38_L001_.assembled_dehost.fasta	3	Surgery 2	Right	ADM	0.186	No	NA	1	1	1	7.9		Yes	No	Left	No
39_S39_L001_.assembled_dehost.fasta	3	Surgery 1	Left	Breast	0.204	NA	NA	1	1	1	18.4		Yes	No	Left	Yes
40_S40_L001_.assembled_dehost.fasta	3	Surgery 1	Left	Skin	0.204	NA	NA	1	1	1	12.6		Yes	No	Left	Yes
41_S41_L001_.assembled_dehost.fasta	3	Surgery 1	Right	Breast	0.208	NA	NA	1	1	1	38.9		Yes	No	Left	No
42_S42_L001_.assembled_dehost.fasta	3	Surgery 1	Right	Skin	0.201	NA	NA	1	1	1	17.2		Yes	No	Left	No
NEPS_355_S86_L001.assembled_dehost.fasta	3	NA	Left	Drain	0.208	No	NA	8	5	3	0.6		No	No	Left	Yes
NEPS_356_S87_L001.assembled_dehost.fasta	3	NA	Right	Drain	0.205	No	NA	8	5	3	0.6		No	No	Left	No
96_S90_L001_.assembled_dehost.fasta	4	Surgery 2	Left	Breast	0.206	No	NA	3	2	1	6.6		Yes	No	Right	No
97_S91_L001_.assembled_dehost.fasta	4	Surgery 2	Left	Skin	0.207	No	NA	3	2	1	7.6		Yes	No	Right	No
98_S92_L001_.assembled_dehost.fasta	4	Surgery 2	Left	Capsule	0.097	No	NA	3	2	1	7.2		Yes	No	Right	No
99_S93_L001_.assembled_dehost.fasta	4	Surgery 2	Left	TE	0.182	No	NA	3	2	1	2.3		Yes	No	Right	No
100_S94_L001_.assembled_dehost.fasta	4	Surgery 2	Left	ADM	0.203	No	NA	3	2	1	21.5		Yes	No	Right	No
101_S95_L001_.assembled_dehost.fasta	4	Surgery 2	Right	Breast	0.203	No	NA	3	2	1	27.5		Yes	No	Right	Yes
102_S96_L001_.assembled_dehost.fasta	4	Surgery 2	Right	Skin	0.185	No	NA	3	2	1	35.4		Yes	No	Right	Yes
103_S97_L001_.assembled_dehost.fasta	4	Surgery 2	Right	Capsule	0.192	No	NA	3	2	1	7.2		Yes	No	Right	Yes
104_S98_L001_.assembled_dehost.fasta	4	Surgery 2	Right	TE	0.187	No	NA	3	2	1	11.3		Yes	No	Right	Yes
NEPS_105_S9_L001.assembled_dehost.fasta	4	Surgery 2	Right	ADM	0.193	No	NA	3	2	1	9.5		Yes	No	Right	Yes
106_S100_L001_.assembled_dehost.fasta	4	Surgery 1	Left	Breast	0.183	NA	NA	3	2	1	12.5		Yes	No	Right	No
107_S101_L001_.assembled_dehost.fasta	4	Surgery 1	Left	Skin	0.193	NA	NA	3	2	1	19.2		Yes	No	Right	No
NEPS_108_S10_L001.assembled_dehost.fasta	4	Surgery 1	Right	Breast	0.203	NA	NA	3	2	1	12.3		Yes	No	Right	Yes
109_S103_L001_.assembled_dehost.fasta	4	Surgery 1	Right	Skin	0.209	NA	NA	3	2	1	5.5		Yes	No	Right	Yes
NEPS_357_S88_L001.assembled_dehost.fasta	4	NA	Left	Drain	0.201	No	NA	8	5	3	1.1		No	Yes	Right	No
NEPS_358_S89_L001.assembled_dehost.fasta	4	NA	Right	Drain	0.202	No	NA	8	5	3	0.6		No	Yes	Right	Yes
139_S133_L001_.assembled_dehost.fasta	5	Surgery 2	Left	Breast	0.21	No	NA	4	2	1	64		Yes	No	Left	Yes
NEPS_140_S24_L001.assembled_dehost.fasta	5	Surgery 2	Left	Skin	0.201	No	NA	4	2	1	2.4		Yes	No	Left	Yes
NEPS_141_S25_L001.assembled_dehost.fasta	5	Surgery 2	Left	Capsule	0.21	No	NA	4	2	1	13.5		Yes	No	Left	Yes
142_S136_L001_.assembled_dehost.fasta	5	Surgery 2	Left	TE	0.192	No	NA	4	2	1	2.2		Yes	No	Left	Yes
143_S137_L001_.assembled_dehost.fasta	5	Surgery 2	Left	ADM	0.203	No	NA	4	2	1	71.7		Yes	No	Left	Yes
NEPS_144_S26_L001.assembled_dehost.fasta	5	Surgery 2	Right	Breast	0.204	No	NA	4	2	1	55.6		Yes	No	Left	No
NEPS_145_S27_L001.assembled_dehost.fasta	5	Surgery 2	Right	Skin	0.201	No	NA	4	2	1	27.3		Yes	No	Left	No
NEPS_146_S28_L001.assembled_dehost.fasta	5	Surgery 2	Right	Capsule	0.203	No	NA	4	2	1	1.6		No	No	Left	No
147_S141_L001_.assembled_dehost.fasta	5	Surgery 2	Right	TE	0.203	No	NA	4	2	1	2.2		Yes	No	Left	No
NEPS_148_S29_L001.assembled_dehost.fasta	5	Surgery 2	Right	ADM	0.198	No	NA	4	2	1	6.3		Yes	No	Left	No
NEPS_149_S30_L001.assembled_dehost.fasta	5	Surgery 1	Left	Breast	0.21	NA	NA	4	2	1	14		Yes	No	Left	Yes
NEPS_150_S31_L001.assembled_dehost.fasta	5	Surgery 1	Left	Skin	0.192	NA	NA	4	2	1	15.1		Yes	No	Left	Yes
NEPS_151_S32_L001.assembled_dehost.fasta	5	Surgery 1	Right	Breast	0.208	NA	NA	4	2	1	11.3		Yes	No	Left	No
152_S146_L001_.assembled_dehost.fasta	5	Surgery 1	Right	Skin	0.209	NA	NA	4	2	1	16.2		Yes	No	Left	No
NEPS_359_S90_L001.assembled_dehost.fasta	5	NA	Left	Drain	0.206	No	NA	8	5	3	0.7		No	No	Left	Yes
NEPS_360_S91_L001.assembled_dehost.fasta	5	NA	Right	Drain	0.201	No	NA	8	5	3	0.6		No	No	Left	No
52_S44_L001_.assembled_dehost.fasta	6	Surgery 2	Right	Breast	0.206	No	NA	2	1	1	25.4		Yes	No	Left	No
53_S45_L001_.assembled_dehost.fasta	6	Surgery 2	Right	Skin	0.2	No	NA	2	1	1	17.4		Yes	No	Left	No
54_S46_L001_.assembled_dehost.fasta	6	Surgery 2	Right	Capsule	0.191	No	NA	2	1	1	17.7		Yes	No	Left	No
55_S47_L001_.assembled_dehost.fasta	6	Surgery 2	Right	TE	0.195	No	NA	2	1	1	1.6		Yes	No	Left	No
56_S48_L001_.assembled_dehost.fasta	6	Surgery 2	Right	ADM	0.201	No	NA	2	1	1	13		Yes	No	Left	No
57_S49_L001_.assembled_dehost.fasta	6	Surgery 2	Left	Breast	0.206	No	NA	2	1	1	31.4		Yes	No	Left	Yes
58_S50_L001_.assembled_dehost.fasta	6	Surgery 2	Left	Skin	0.202	No	NA	2	1	1	15.6		Yes	No	Left	Yes
59_S51_L001_.assembled_dehost.fasta	6	Surgery 2	Left	Capsule	0.204	No	NA	2	1	1	10.8		Yes	No	Left	Yes
60_S52_L001_.assembled_dehost.fasta	6	Surgery 2	Left	TE	0.205	Yes	Staphylococcus spp.	2	1	1	12.7		Yes	No	Left	Yes
61_S53_L001_.assembled_dehost.fasta	6	Surgery 2	Left	ADM	0.129	No	NA	2	1	1	5.1		Yes	No	Left	Yes
92_S84_L001_.assembled_dehost.fasta	6	Surgery 1	Left	Skin	0.194	NA	NA	3	1	1	16.2		Yes	No	Left	Yes
93_S85_L001_.assembled_dehost.fasta	6	Surgery 1	Left	Breast	0.189	NA	NA	3	1	1	17.4		Yes	No	Left	Yes
94_S86_L001_.assembled_dehost.fasta	6	Surgery 1	Right	Skin	0.182	NA	NA	3	1	1	16.4		Yes	No	Left	No
95_S87_L001_.assembled_dehost.fasta	6	Surgery 1	Right	Breast	0.19	NA	NA	3	1	1	12.5		Yes	No	Left	No
NEPS_361_S92_L001.assembled_dehost.fasta	6	NA	Right	Drain	0.206	No	NA	8	5	3	0.7		No	No	Left	No
NEPS_362_S93_L001.assembled_dehost.fasta	6	NA	Left	Drain	0.211	No	NA	8	5	3	0.7		No	No	Left	Yes
62_S54_L001_.assembled_dehost.fasta	7	Surgery 2	Left	Breast	0.207	No	NA	2	1	1	19.5		Yes	Yes	Right	No
63_S55_L001_.assembled_dehost.fasta	7	Surgery 2	Left	Skin	0.195	No	NA	2	1	1	33.1		Yes	Yes	Right	No
NEPS_64_S5_L001.assembled_dehost.fasta	7	Surgery 2	Left	Capsule	0.193	No	NA	2	1	1	42.9		Yes	Yes	Right	No
65_S57_L001_.assembled_dehost.fasta	7	Surgery 2	Left	TE	0.18	No	NA	2	1	1	2		Yes	Yes	Right	No
66_S58_L001_.assembled_dehost.fasta	7	Surgery 2	Left	ADM	0.183	No	NA	2	1	1	5.3		Yes	Yes	Right	No
67_S59_L001_.assembled_dehost.fasta	7	Surgery 2	Right	Breast	0.193	No	NA	2	1	1	16.6		Yes	Yes	Right	Yes
68_S60_L001_.assembled_dehost.fasta	7	Surgery 2	Right	Skin	0.194	No	NA	2	1	1	18.3		Yes	Yes	Right	Yes
69_S61_L001_.assembled_dehost.fasta	7	Surgery 2	Right	Capsule	0.188	No	NA	2	1	1	14.4		Yes	Yes	Right	Yes
70_S62_L001_.assembled_dehost.fasta	7	Surgery 2	Right	TE	0.2	No	NA	2	1	1	4.3		Yes	Yes	Right	Yes
71_S63_L001_.assembled_dehost.fasta	7	Surgery 2	Right	ADM	0.19	No	NA	2	1	1	9.9		Yes	Yes	Right	Yes
72_S64_L001_.assembled_dehost.fasta	7	Surgery 1	Left	Breast	0.186	NA	NA	2	1	1	31		Yes	Yes	Right	No
73_S65_L001_.assembled_dehost.fasta	7	Surgery 1	Left	Skin	0.17	NA	NA	2	1	1	19.4		Yes	Yes	Right	No
NEPS_74_S6_L001.assembled_dehost.fasta	7	Surgery 1	Right	Breast	0.188	NA	NA	2	1	1	46		Yes	Yes	Right	Yes
75_S67_L001_.assembled_dehost.fasta	7	Surgery 1	Right	Skin	0.199	NA	NA	2	1	1	17.7		Yes	Yes	Right	Yes
NEPS_363_S94_L001.assembled_dehost.fasta	7	NA	Left	Drain	0.208	No	NA	8	5	3	0.8		No	Yes	Right	No
NEPS_364_S95_L001.assembled_dehost.fasta	7	NA	Right	Drain	0.209	No	NA	8	5	3	0.7		No	Yes	Right	Yes
NEPS_76_S7_L001.assembled_dehost.fasta	8	Surgery 2	Left	Breast	0.176	No	NA	2	1	1	15.6		Yes	No	Right	No
77_S69_L001_.assembled_dehost.fasta	8	Surgery 2	Left	Skin	0.208	No	NA	2	1	1	13.3		Yes	No	Right	No
78_S70_L001_.assembled_dehost.fasta	8	Surgery 2	Left	Capsule	0.182	No	NA	2	1	1	13.6		Yes	No	Right	No
79_S71_L001_.assembled_dehost.fasta	8	Surgery 2	Left	TE	0.184	No	NA	2	1	1	1.8		Yes	No	Right	No
80_S72_L001_.assembled_dehost.fasta	8	Surgery 2	Left	ADM	0.187	No	NA	2	1	1	10.2		Yes	No	Right	No
81_S73_L001_.assembled_dehost.fasta	8	Surgery 2	Right	Breast	0.193	No	NA	2	1	1	14.9		Yes	No	Right	Yes
82_S74_L001_.assembled_dehost.fasta	8	Surgery 2	Right	Skin	0.179	No	NA	2	1	1	10.1		Yes	No	Right	Yes
83_S75_L001_.assembled_dehost.fasta	8	Surgery 2	Right	Capsule	0.216	No	NA	2	1	1	3.2		Yes	No	Right	Yes
84_S76_L001_.assembled_dehost.fasta	8	Surgery 2	Right	TE	0.188	No	NA	2	1	1	0.7		Yes	No	Right	Yes
85_S77_L001_.assembled_dehost.fasta	8	Surgery 2	Right	ADM	0.194	No	NA	2	1	1	10.2		Yes	No	Right	Yes
86_S78_L001_.assembled_dehost.fasta	8	Surgery 1	Left	Breast	0.196	NA	NA	2	1	1	34		Yes	No	Right	No
87_S79_L001_.assembled_dehost.fasta	8	Surgery 1	Left	Skin	0.188	NA	NA	2	1	1	8.9		Yes	No	Right	No
88_S80_L001_.assembled_dehost.fasta	8	Surgery 1	Right	Breast	0.184	NA	NA	2	1	1	12.4		Yes	No	Right	Yes
89_S81_L001_.assembled_dehost.fasta	8	Surgery 1	Right	Skin	0.178	NA	NA	2	1	1	20.3		Yes	No	Right	Yes
NEPS_365_S96_L001.assembled_dehost.fasta	8	NA	Left	Drain	0.209	No	NA	8	5	3	0.7		No	No	Right	No
NEPS_366_S97_L001.assembled_dehost.fasta	8	NA	Right	Drain	0.21	No	NA	8	5	3	0.7		No	No	Right	Yes
110_S104_L001_.assembled_dehost.fasta	9	Surgery 2	Left	Breast	0.188	No	NA	3	2	1	32.1		Yes	Yes	Right	No
111_S105_L001_.assembled_dehost.fasta	9	Surgery 2	Left	Skin	0.192	No	NA	3	2	1	27		Yes	Yes	Right	No
NEPS_112_S11_L001.assembled_dehost.fasta	9	Surgery 2	Left	Capsule	0.208	No	NA	3	2	1	6		Yes	Yes	Right	No
113_S107_L001_.assembled_dehost.fasta	9	Surgery 2	Left	TE	0.191	No	NA	3	2	1	11.6		Yes	Yes	Right	No
114_S108_L001_.assembled_dehost.fasta	9	Surgery 2	Left	ADM	0.19	No	NA	3	2	1	15.4		Yes	Yes	Right	No
115_S109_L001_.assembled_dehost.fasta	9	Surgery 2	Right	Breast	0.205	No	NA	3	2	1	20.3		Yes	Yes	Right	Yes
116_S110_L001_.assembled_dehost.fasta	9	Surgery 2	Right	Skin	0.188	No	NA	3	2	1	18.7		Yes	Yes	Right	Yes
117_S111_L001_.assembled_dehost.fasta	9	Surgery 2	Right	Capsule	0.192	No	NA	3	2	1	29.7		Yes	Yes	Right	Yes
118_S112_L001_.assembled_dehost.fasta	9	Surgery 2	Right	TE	0.19	No	NA	3	2	1	4.2		Yes	Yes	Right	Yes
119_S113_L001_.assembled_dehost.fasta	9	Surgery 2	Right	ADM	0.19	No	NA	3	2	1	13.1		Yes	Yes	Right	Yes
NEPS_120_S12_L001.assembled_dehost.fasta	9	Surgery 1	Left	Breast	0.201	NA	NA	3	2	1	12.8		Yes	Yes	Right	No
121_S115_L001_.assembled_dehost.fasta	9	Surgery 1	Left	Skin	0.196	NA	NA	3	2	1	5.7		Yes	Yes	Right	No
NEPS_122_S13_L001.assembled_dehost.fasta	9	Surgery 1	Right	Breast	0.185	NA	NA	3	2	1	24		Yes	Yes	Right	Yes
NEPS_123_S14_L001.assembled_dehost.fasta	9	Surgery 1	Right	Skin	0.189	NA	NA	3	2	1	2		No	Yes	Right	Yes
NEPS_367_S98_L001.assembled_dehost.fasta	9	NA	Left	Drain	0.204	No	NA	8	5	3	0.8		No	Yes	Right	No
NEPS_368_S99_L001.assembled_dehost.fasta	9	NA	Right	Drain	0.205	No	NA	8	5	3	0.7		No	Yes	Right	Yes
NEPS_153_S33_L001.assembled_dehost.fasta	10	Surgery 2	Left	Breast	0.203	No	NA	4	2	1	10		Yes	Yes	Left	Yes
154_S148_L001_.assembled_dehost.fasta	10	Surgery 2	Left	Skin	0.208	No	NA	4	2	1	7.7		Yes	Yes	Left	Yes
155_S149_L001_.assembled_dehost.fasta	10	Surgery 2	Left	Capsule	0.209	No	NA	4	2	1	10.8		Yes	Yes	Left	Yes
NEPS_156_S34_L001.assembled_dehost.fasta	10	Surgery 2	Left	TE	0.194	No	NA	4	2	1	0.8		Yes	Yes	Left	Yes
157_S151_L001_.assembled_dehost.fasta	10	Surgery 2	Left	ADM	0.211	No	NA	4	2	1	1.2		Yes	Yes	Left	Yes
158_S152_L001_.assembled_dehost.fasta	10	Surgery 2	Right	Breast	0.207	No	NA	4	2	1	23.5		Yes	Yes	Left	No
159_S153_L001_.assembled_dehost.fasta	10	Surgery 2	Right	Skin	0.205	No	NA	4	2	1	17.4		Yes	Yes	Left	No
NEPS_160_S35_L001.assembled_dehost.fasta	10	Surgery 2	Right	Capsule	0.212	No	NA	4	2	1	35.1		Yes	Yes	Left	No
NEPS_161_S36_L001.assembled_dehost.fasta	10	Surgery 2	Right	TE	0.165	No	NA	4	2	1	7.1		Yes	Yes	Left	No
NEPS_162_S37_L001.assembled_dehost.fasta	10	Surgery 2	Right	ADM	0.197	No	NA	4	2	1	37.3		Yes	Yes	Left	No
163_S157_L001_.assembled_dehost.fasta	10	Surgery 1	Left	Breast	0.198	NA	NA	4	2	1	23.2		Yes	Yes	Left	Yes
NEPS_164_S38_L001.assembled_dehost.fasta	10	Surgery 1	Left	Skin	0.201	NA	NA	4	2	1	13.3		Yes	Yes	Left	Yes
165_S159_L001_.assembled_dehost.fasta	10	Surgery 1	Right	Breast	0.197	NA	NA	4	2	1	21.7		Yes	Yes	Left	No
166_S160_L001_.assembled_dehost.fasta	10	Surgery 1	Right	Skin	0.195	NA	NA	4	2	1	7.2		Yes	Yes	Left	No
NEPS_369_S100_L001.assembled_dehost.fasta	10	NA	Left	Drain	0.211	No	NA	8	5	3	0.7		No	Yes	Left	Yes
NEPS_370_S101_L001.assembled_dehost.fasta	10	NA	Right	Drain	0.201	No	NA	8	5	3	0.6		No	Yes	Left	No
NEPS_124_S15_L001.assembled_dehost.fasta	11	Surgery 2	Left	Breast	0.192	No	NA	3	2	1	40.9		Yes	No	Right	No
125_S119_L001_.assembled_dehost.fasta	11	Surgery 2	Left	Skin	0.198	No	NA	3	2	1	10.3		Yes	No	Right	No
NEPS_126_S16_L001.assembled_dehost.fasta	11	Surgery 2	Left	Capsule	0.106	No	NA	3	2	1	6.6		Yes	No	Right	No
127_S121_L001_.assembled_dehost.fasta	11	Surgery 2	Left	TE	0.182	No	NA	3	2	1	0.9		Yes	No	Right	No
128_S122_L001_.assembled_dehost.fasta	11	Surgery 2	Left	ADM	0.184	No	NA	3	2	1	14.3		Yes	No	Right	No
129_S123_L001_.assembled_dehost.fasta	11	Surgery 2	Right	Breast	0.207	No	NA	3	2	1	23.6		Yes	No	Right	Yes
NEPS_130_S17_L001.assembled_dehost.fasta	11	Surgery 2	Right	Skin	0.205	No	NA	3	2	1	20.3		Yes	No	Right	Yes
NEPS_131_S18_L001.assembled_dehost.fasta	11	Surgery 2	Right	Capsule	0.207	No	NA	3	2	1	23.2		Yes	No	Right	Yes
NEPS_132_S19_L001.assembled_dehost.fasta	11	Surgery 2	Right	TE	0.206	Yes	Staphylococcus lugdunensis	3	2	1	0.8		Yes	No	Right	Yes
133_S127_L001_.assembled_dehost.fasta	11	Surgery 2	Right	ADM	0.191	No	NA	3	2	1	17.2		Yes	No	Right	Yes
NEPS_134_S20_L001.assembled_dehost.fasta	11	Surgery 1	Left	Breast	0.203	NA	NA	3	2	1	32.7		Yes	No	Right	No
135_S129_L001_.assembled_dehost.fasta	11	Surgery 1	Left	Skin	0.207	NA	NA	3	2	1	9.3		Yes	No	Right	No
NEPS_136_S21_L001.assembled_dehost.fasta	11	Surgery 1	Right	Breast	0.186	NA	NA	3	2	1	36.4		Yes	No	Right	Yes
NEPS_137_S22_L001.assembled_dehost.fasta	11	Surgery 1	Right	Skin	0.196	NA	NA	3	2	1	15.7		Yes	No	Right	Yes
NEPS_371_S102_L001.assembled_dehost.fasta	11	NA	Left	Drain	0.207	Yes	Bacillus sp.	8	5	3	17.8		No	No	Right	No
NEPS_372_S103_L001.assembled_dehost.fasta	11	NA	Right	Drain	0.201	Yes	Streptococcus sp.	8	5	3	0.7		No	No	Right	Yes
181_S1_L001_.assembled_dehost.fasta	13	Surgery 2	Left	Breast	0.195	No	NA	4	3	2	39.8		Yes	No	Right	No
182_S2_L001_.assembled_dehost.fasta	13	Surgery 2	Left	Skin	0.201	No	NA	4	3	2	14		Yes	No	Right	No
NEPS_183_S45_L001.assembled_dehost.fasta	13	Surgery 2	Left	Capsule	0.195	No	NA	4	3	2	9.9		Yes	No	Right	No
NEPS_184_S46_L001.assembled_dehost.fasta	13	Surgery 2	Left	TE	0.193	No	NA	4	3	2	10.7		Yes	No	Right	No
185_S5_L001_.assembled_dehost.fasta	13	Surgery 2	Left	ADM	0.206	No	NA	4	3	2	6.7		Yes	No	Right	No
186_S6_L001_.assembled_dehost.fasta	13	Surgery 2	Right	Breast	0.208	No	NA	4	3	2	20		Yes	No	Right	Yes
187_S7_L001_.assembled_dehost.fasta	13	Surgery 2	Right	Skin	0.21	No	NA	4	3	2	9.9		Yes	No	Right	Yes
188_S8_L001_.assembled_dehost.fasta	13	Surgery 2	Right	Capsule	0.21	No	NA	4	3	2	20.7		Yes	No	Right	Yes
189_S9_L001_.assembled_dehost.fasta	13	Surgery 2	Right	TE	0.203	No	NA	4	3	2	4.8		Yes	No	Right	Yes
190_S10_L001_.assembled_dehost.fasta	13	Surgery 2	Right	ADM	0.133	No	NA	4	3	2	4.4		Yes	No	Right	Yes
191_S11_L001_.assembled_dehost.fasta	13	Surgery 1	Left	Breast	0.196	NA	NA	4	3	2	11		Yes	No	Right	No
192_S12_L001_.assembled_dehost.fasta	13	Surgery 1	Left	Skin	0.21	NA	NA	4	3	2	3.4		Yes	No	Right	No
193_S13_L001_.assembled_dehost.fasta	13	Surgery 1	Right	Breast	0.206	NA	NA	4	3	2	15.7		Yes	No	Right	Yes
NEPS_194_S47_L001.assembled_dehost.fasta	13	Surgery 1	Right	Skin	0.21	NA	NA	4	3	2	1.6		No	No	Right	Yes
NEPS_375_S106_L001.assembled_dehost.fasta	13	NA	Left	Drain	0.2	No	NA	8	5	3	0.8		No	No	Right	No
NEPS_376_S107_L001.assembled_dehost.fasta	13	NA	Right	Drain	0.196	No	NA	8	5	3	0.7		No	No	Right	Yes
Exclude1	14	Surgery 2	Right	Capsule	0.112	Yes	Staphylococcus hominis	8	3	2	1.4	Yes	No	Yes	Left	No	Not enough sample to extract
NEPS_327_S58_L001.assembled_dehost.fasta	14	Surgery 2	Left	Breast	0.208	No	NA	8	3	2	1.3		Yes	Yes	Left	Yes
NEPS_328_S59_L001.assembled_dehost.fasta	14	Surgery 2	Left	Skin	0.2	No	NA	8	3	2	1		Yes	Yes	Left	Yes
NEPS_329_S60_L001.assembled_dehost.fasta	14	Surgery 2	Left	Capsule	0.2	No	NA	8	3	2	1.7		No	Yes	Left	Yes
NEPS_330_S61_L001.assembled_dehost.fasta	14	Surgery 2	Left	TE	0.205	Yes	Staphylococcus hominis	8	3	2	0.6		Yes	Yes	Left	Yes
NEPS_331_S62_L001.assembled_dehost.fasta	14	Surgery 2	Left	ADM	0.206	No	NA	8	3	2	2.9		Yes	Yes	Left	Yes
NEPS_332_S63_L001.assembled_dehost.fasta	14	Surgery 2	Right	Breast	0.201	No	NA	8	3	2	1.1		Yes	Yes	Left	No
NEPS_333_S64_L001.assembled_dehost.fasta	14	Surgery 2	Right	Skin	0.199	No	NA	8	3	2	1		Yes	Yes	Left	No
NEPS_334_S65_L001.assembled_dehost.fasta	14	Surgery 2	Right	TE	0.202	Yes	Staphylococcus hominis	8	3	2	0.8		No	Yes	Left	No
NEPS_335_S66_L001.assembled_dehost.fasta	14	Surgery 2	Right	ADM	0.198	No	NA	8	3	2	1.9		Yes	Yes	Left	No
NEPS_336_S67_L001.assembled_dehost.fasta	14	Surgery 1	Left	Breast	0.197	NA	NA	8	3	2	1		Yes	Yes	Left	Yes
NEPS_337_S68_L001.assembled_dehost.fasta	14	Surgery 1	Left	Skin	0.207	NA	NA	8	3	2	1.2		Yes	Yes	Left	Yes
NEPS_338_S69_L001.assembled_dehost.fasta	14	Surgery 1	Right	Breast	0.199	NA	NA	8	3	2	1.2		Yes	Yes	Left	No
NEPS_339_S70_L001.assembled_dehost.fasta	14	Surgery 1	Right	Skin	0.197	NA	NA	8	3	2	1.2		Yes	Yes	Left	No
NEPS_377_S108_L001.assembled_dehost.fasta	14	NA	Left	Drain	0.205	No	NA	8	5	3	0.7		No	Yes	Left	Yes
NEPS_378_S109_L001.assembled_dehost.fasta	14	NA	Right	Drain	0.209	No	NA	8	5	3	0.7		No	Yes	Left	No
Excluded2	15	Surgery 2	Left	Capsule	0.137	No	NA	8	3	2	1.2	Yes	No	Yes	Left	Yes	Not enough sample to extract
Excluded3	15	Surgery 2	Left	ADM	0.137	No	NA	8	3	2	1	Yes	No	Yes	Left	Yes	Not enough sample to extract
Excluded4	15	Surgery 2	Right	Capsule	0.143	No	NA	8	3	2	1.5	Yes	No	Yes	Left	No	Not enough sample to extract
NEPS_340_S71_L001.assembled_dehost.fasta	15	Surgery 2	Left	Breast	0.199	No	NA	8	3	2	1.2		No	Yes	Left	Yes
NEPS_341_S72_L001.assembled_dehost.fasta	15	Surgery 2	Left	Skin	0.204	No	NA	8	3	2	0.7		Yes	Yes	Left	Yes
NEPS_342_S73_L001.assembled_dehost.fasta	15	Surgery 2	Left	TE	0.204	No	NA	8	3	2	0.8		Yes	Yes	Left	Yes
NEPS_343_S74_L001.assembled_dehost.fasta	15	Surgery 2	Right	Breast	0.202	No	NA	8	3	2	1.5		Yes	Yes	Left	No
NEPS_344_S75_L001.assembled_dehost.fasta	15	Surgery 2	Right	Skin	0.199	No	NA	8	3	2	0.7		Yes	Yes	Left	No
NEPS_345_S76_L001.assembled_dehost.fasta	15	Surgery 2	Right	TE	0.206	No	NA	8	3	2	1.1		Yes	Yes	Left	No
NEPS_346_S77_L001.assembled_dehost.fasta	15	Surgery 2	Right	ADM	0.204	No	NA	8	3	2	0.9		Yes	Yes	Left	No
NEPS_347_S78_L001.assembled_dehost.fasta	15	Surgery 1	Left	Breast	0.209	NA	NA	8	3	2	1		Yes	Yes	Left	Yes
NEPS_348_S79_L001.assembled_dehost.fasta	15	Surgery 1	Left	Skin	0.209	NA	NA	8	3	2	1.2		Yes	Yes	Left	Yes
NEPS_349_S80_L001.assembled_dehost.fasta	15	Surgery 1	Right	Breast	0.205	NA	NA	8	3	2	1		Yes	Yes	Left	No
NEPS_350_S81_L001.assembled_dehost.fasta	15	Surgery 1	Right	Skin	0.195	NA	NA	8	3	2	1		Yes	Yes	Left	No
NEPS_379_S110_L001.assembled_dehost.fasta	15	NA	Left	Drain	0.2	No	NA	8	5	3	0.6		No	Yes	Left	Yes
NEPS_380_S111_L001.assembled_dehost.fasta	15	NA	Right	Drain	0.2	No	NA	8	5	3	0.7		No	Yes	Left	No
254_S74_L001_.assembled_dehost.fasta	16	Surgery 2	Left	Breast	0.208	No	NA	6	3	2	32.6		Yes	Yes	Left	Yes
256_S76_L001_.assembled_dehost.fasta	16	Surgery 2	Left	Skin	0.201	No	NA	6	3	2	14.1		Yes	Yes	Left	Yes
NEPS_258_S49_L001.assembled_dehost.fasta	16	Surgery 2	Left	Capsule	0.194	No	NA	6	3	2	30.7		Yes	Yes	Left	Yes
260_S80_L001_.assembled_dehost.fasta	16	Surgery 2	Left	TE	0.204	No	NA	6	3	2	9		Yes	Yes	Left	Yes
262_S82_L001_.assembled_dehost.fasta	16	Surgery 2	Left	ADM	0.187	No	NA	6	3	2	29.6		Yes	Yes	Left	Yes
264_S84_L001_.assembled_dehost.fasta	16	Surgery 2	Right	Breast	0.14	No	NA	6	3	2	25.2		Yes	Yes	Left	No
266_S86_L001_.assembled_dehost.fasta	16	Surgery 2	Right	Skin	0.094	No	NA	6	3	2	3.9		Yes	Yes	Left	No
NEPS_268_S50_L001.assembled_dehost.fasta	16	Surgery 2	Right	Capsule	0.13	No	NA	6	3	2	29.9		No	Yes	Left	No
270_S90_L001_.assembled_dehost.fasta	16	Surgery 2	Right	TE	0.204	No	NA	6	3	2	1.8		Yes	Yes	Left	No
272_S92_L001_.assembled_dehost.fasta	16	Surgery 2	Right	ADM	0.024	No	NA	6	3	2	4.1		Yes	Yes	Left	No
274_S96_L001_.assembled_dehost.fasta	16	Surgery 1	Left	Skin	0.207	No	NA	6	4	2	5.6		Yes	Yes	Left	Yes
276_S98_L001_.assembled_dehost.fasta	16	Surgery 1	Left	Breast	0.205	No	NA	6	4	2	18.8		Yes	Yes	Left	Yes
278_S100_L001_.assembled_dehost.fasta	16	Surgery 1	Right	Breast	0.188	No	NA	6	4	2	18.8		Yes	Yes	Left	No
280_S102_L001_.assembled_dehost.fasta	16	Surgery 1	Right	Skin	0.203	No	NA	6	4	2	7		Yes	Yes	Left	No
NEPS_381_S112_L001.assembled_dehost.fasta	16	NA	Left	Drain	0.207	No	NA	8	5	3	0.7		No	Yes	Left	Yes
NEPS_382_S113_L001.assembled_dehost.fasta	16	NA	Right	Drain	0.2	No	NA	8	5	3	0.7		No	Yes	Left	No
NEPS_167_S39_L001.assembled_dehost.fasta	12	Surgery 2	Left	Breast	0.201	No	NA	4	2	1	22.6		Yes	No	Right	No
NEPS_168_S40_L001.assembled_dehost.fasta	12	Surgery 2	Left	Skin	0.199	No	NA	4	2	1	13.9		Yes	No	Right	No
169_S163_L001_.assembled_dehost.fasta	12	Surgery 2	Left	Capsule	0.206	No	NA	4	2	1	2.3		Yes	No	Right	No
170_S164_L001_.assembled_dehost.fasta	12	Surgery 2	Left	TE	0.194	No	NA	4	2	1	1		Yes	No	Right	No
171_S165_L001_.assembled_dehost.fasta	12	Surgery 2	Left	ADM	0.208	No	NA	4	2	1	6.4		Yes	No	Right	No
172_S166_L001_.assembled_dehost.fasta	12	Surgery 2	Right	Breast	0.203	No	NA	4	2	1	19.7		Yes	No	Right	Yes
NEPS_173_S41_L001.assembled_dehost.fasta	12	Surgery 2	Right	Skin	0.205	No	NA	4	2	1	3.5		Yes	No	Right	Yes
174_S168_L001_.assembled_dehost.fasta	12	Surgery 2	Right	Capsule	0.202	No	NA	4	2	1	15.1		Yes	No	Right	Yes
175_S169_L001_.assembled_dehost.fasta	12	Surgery 2	Right	TE	0.2	No	NA	4	2	1	1.8		Yes	No	Right	Yes
NEPS_176_S42_L001.assembled_dehost.fasta	12	Surgery 2	Right	ADM	0.202	No	NA	4	2	1	9.9		Yes	No	Right	Yes
177_S171_L001_.assembled_dehost.fasta	12	Surgery 1	Left	Breast	0.204	NA	NA	4	2	1	7.2		Yes	No	Right	No
NEPS_178_S43_L001.assembled_dehost.fasta	12	Surgery 1	Left	Skin	0.21	NA	NA	4	2	1	5.4		Yes	No	Right	No
NEPS_179_S44_L001.assembled_dehost.fasta	12	Surgery 1	Right	Breast	0.208	NA	NA	4	2	1	14.9		No	No	Right	Yes
180_S174_L001_.assembled_dehost.fasta	12	Surgery 1	Right	Skin	0.204	NA	NA	4	2	1	3.6		Yes	No	Right	Yes
NEPS_373_S104_L001.assembled_dehost.fasta	12	NA	Left	Drain	0.208	No	NA	8	5	3	0.7		No	No	Right	No
NEPS_374_S105_L001.assembled_dehost.fasta	12	NA	Right	Drain	0.211	No	NA	8	5	3	0.7		No	No	Right	Yes
NEPS_43_S4_L001.assembled_dehost.fasta	Neg Control	Neg Control	Neg Control	Neg Control	NA	Neg Control	Neg Control	1	1	1	0.6		Control	NA	NA	No
NEPS_91_S8_L001.assembled_dehost.fasta	Neg Control	Neg Control	Neg Control	Neg Control	NA	Neg Control	Neg Control	2	1	1	0.6		Control	NA	NA	No
NEPS_138_S23_L001.assembled_dehost.fasta	Neg Control	Neg Control	Neg Control	Neg Control	NA	Neg Control	Neg Control	3	2	1	0.4		Control	NA	NA	No
NEPS_195_S48_L001.assembled_dehost.fasta	Neg Control	Neg Control	Neg Control	Neg Control	NA	Neg Control	Neg Control	4	3	2	0.5		Control	NA	NA	No
NEPS_290_S53_L001.assembled_dehost.fasta	Neg Control	Neg Control	Neg Control	Neg Control	NA	Neg Control	Neg Control	6	4	2	0.5		Control	NA	NA	No
NEPS_291_S54_L001.assembled_dehost.fasta	Neg Control	Neg Control	Neg Control	Neg Control	NA	Neg Control	Neg Control	6	4	2	0.5		Control	NA	NA	No
NEPS_383_S114_L001.assembled_dehost.fasta	Neg Control	Neg Control	Neg Control	Neg Control	NA	Neg Control	Neg Control	8	5	3	0.5		Control	NA	NA	NA
NEPS_384_S115_L001.assembled_dehost.fasta	Neg Control	Neg Control	Neg Control	Neg Control	NA	Neg Control	Neg Control	8	5	3	0.5		Control	NA	NA	NA
Neg_ctrl1_S89_L001_.assembled_dehost.fasta	PCRControl_Neg	PCRControl_Neg	PCRControl_Neg	PCRControl_Neg	NA	PCRControl_Neg	PCRControl_Neg	NA	1	1	NA		Control	NA	NA	NA
Neg_ctrl2_S176_L001_.assembled_dehost.fasta	PCRControl_Neg	PCRControl_Neg	PCRControl_Neg	PCRControl_Neg	NA	PCRControl_Neg	PCRControl_Neg	NA	2	1	NA		Control	NA	NA	NA
Neg_ctrl3_S95_L001_.assembled_dehost.fasta	PCRControl_Neg	PCRControl_Neg	PCRControl_Neg	PCRControl_Neg	NA	PCRControl_Neg	PCRControl_Neg	NA	3	2	NA		Control	NA	NA	NA
Neg_ctrl4_S150_L001_.assembled_dehost.fasta	PCRControl_Neg	PCRControl_Neg	PCRControl_Neg	PCRControl_Neg	NA	PCRControl_Neg	PCRControl_Neg	NA	4	2	NA		Control	NA	NA	NA
Neg_ctrl5_S117_L001.assembled_dehost.fasta	PCRControl_Neg	PCRControl_Neg	PCRControl_Neg	PCRControl_Neg	NA	PCRControl_Neg	PCRControl_Neg	NA	5	3	NA		Control	NA	NA	NA
Neg_ctrl6_S57_L001.assembled_dehost.fasta	PCRControl_Neg	PCRControl_Neg	PCRControl_Neg	PCRControl_Neg	NA	PCRControl_Neg	PCRControl_Neg	NA	6	3	NA		Control	NA	NA	NA
Pos_ctrl1_S88_L001_.assembled_dehost.fasta	PCRControl_Pos	PCRControl_Pos	PCRControl_Pos	PCRControl_Pos	NA	PCRControl_Pos	PCRControl_Pos	NA	1	1	NA		Control	NA	NA	NA
Pos_ctrl2_S175_L001_.assembled_dehost.fasta	PCRControl_Pos	PCRControl_Pos	PCRControl_Pos	PCRControl_Pos	NA	PCRControl_Pos	PCRControl_Pos	NA	2	1	NA		Control	NA	NA	NA
Pos_ctrl3_S94_L001_.assembled_dehost.fasta	PCRControl_Pos	PCRControl_Pos	PCRControl_Pos	PCRControl_Pos	NA	PCRControl_Pos	PCRControl_Pos	NA	3	2	NA		Control	NA	NA	NA
Pos_ctrl4_S149_L001_.assembled_dehost.fasta	PCRControl_Pos	PCRControl_Pos	PCRControl_Pos	PCRControl_Pos	NA	PCRControl_Pos	PCRControl_Pos	NA	4	2	NA		Control	NA	NA	NA
Pos_ctrl5_S116_L001.assembled_dehost.fasta	PCRControl_Pos	PCRControl_Pos	PCRControl_Pos	PCRControl_Pos	NA	PCRControl_Pos	PCRControl_Pos	NA	5	3	NA		Control	NA	NA	NA
Pos_ctrl6_S56_L001.assembled_dehost.fasta	PCRControl_Pos	PCRControl_Pos	PCRControl_Pos	PCRControl_Pos	NA	PCRControl_Pos	PCRControl_Pos	NA	6	3	NA		Control	NA	NA	NA
